# Supplementary material for: NMR Hydrophilic Metabolomic Analysis of Bacterial Resistance Pathways Using Multivalent Antimicrobials with Challenged and Unchallenged Wild Type and Mutated Gram-Positive Bacteria
Source: Int J Mol Sci. 2021 Dec 19;22(24):13606. doi: 10.3390/ijms222413606 (PMC8715671; doi:10.3390/ijms222413606)
Supplement: Supplementary file 1 [file ijms-22-13606-s001.zip]

Archive with 1 entries (1 files):
- ijms-1485480-supplementary.pdf
